# Supplementary material for: Red Cusk-Eel (Genypterus chilensis) Gut Microbiota Description of Wild and Aquaculture Specimens
Source: Microorganisms. 2022 Jan 4;10(1):105. doi: 10.3390/microorganisms10010105 (PMC8779451; doi:10.3390/microorganisms10010105)
Supplement: Supplementary file 1 [file microorganisms-10-00105-s001.zip]

Archive with 1 entries (1 files):
- microorganisms-1488463-supplementary.pdf
